# Supplementary material for: Growing oocyte-specific transcription-dependent de novo DNA methylation at the imprinted Zrsr1-DMR
Source: Epigenetics Chromatin. 2018 Jun 6;11:28. doi: 10.1186/s13072-018-0200-6 (PMC5989421; doi:10.1186/s13072-018-0200-6)
Supplement: Supplementary file 4 — Additional file 4: Table S1. List of the primers used in this study. [file 13072_2018_200_MOESM4_ESM.xlsx]

## Sheet: Sheet1
Additional file 4: Table S1 List of the primers used in this study
Analysis	Primer name	Sequence	Amplicon size	Annealing temp	Description
			(base pairs)	(℃)
Commd1 allelic expression
	Comm-F1	CCTGGCGAAGATGAGAGGAC	250	57	The primer set used in the RT-PCR and RFLP analysis. Commd-F1 is in exon 1; Commd-R1 is in exon 2. Used in Figures 2 and 3.
	Comm-R1	GTGCCGTGACTGAGACTTGC
	Comm-F1	CCTGGCGAAGATGAGAGGAC	370	58	The primer set used in the first PCR of the nested RT-PCR in the pyrosequencing analysis in Figure 4. Commd-F1 is in exon 1; Commd-R2 is in exon 2.
	Comm-R2	CTTCTTCAGGATTTGCTTGAC
	CommExpre-F1-bio	AAAAAGCAAGGTGGCATCAC	205	58	The primer set used in the second PCR of the nested RT-PCR in the pyrosequencing analysis in Figure 4. The forward primer is biotinylated at the 5′ end.
	CommExprePyro-R	ATTCCAGCTCTATTATGGCAACA
	CommExprePyro-S2	GCCCCGAAGGCCGTT			The sequencing primer used in the pyrosequencing analysis to detect the B6/BALBc SNP.
	CommUP-F1	AACTGAGTAGTAGGCACTGC			The primer for the cDNA synthesis used in Figure 5.
	CommUP-F2	CTGTAGAATGAGATACAGCC	206	58	The primers used in the PCR to detect antisense RNA in the Commd1 promoter. Used in Figure 5.
	CommUP-R2	TCGTTTGCTCTGCCACACAC
Zrsr1 allelic expression
	Zrsr-F1	AGATAACCACGGATACCTGG	236	57	The primer set used for the allelic expression analysis in Figure 3.
	Zrsr-R1	AGTACATAGGCCTGCCCATG
Zrsr1-DMR methylation
	ZrsrBS-F5	TYGGGAAGGTGAGTTGTTAG	345	52	The primer set for the Zrsr1-DMR BS-PCR in Figures 1 and 2. Used as the first PCR primer set in the nested bisulfite (BS)-PCR.
	ZrsrBS-R4	TAATTACCCRATTATCCATAATAC
	ZrsrBS-F3	GGAGTATTTTTATTGTAG	223	52	The primer set for the Zrsr1-DMR BS-PCR. Used as the second PCR primer set in the nested BS-PCR in Figure 1.
	ZrsrBS-R3	CAATAATTATCTACCTTACC
	ZrsrBS-F4	GTGTTTTGTAGTGAGATAAG	278	52	The primer set for the Zrsr1-DMR BS-PCR in Figures 2 and 3. Used as the second PCR primer set in the nested BS-PCR for oocyte analysis in Figure 2, and in the non-nested BS-PCR for adult tissue analysis in Figure 3.
	ZrsrBS-R3	CAATAATTATCTACCTTACC
	ZrsrBSR-F2	GTAGTAATTAGTAGTTGAATGTG	436	54	The primer set used in the Zrsr1-DMR BS-PCR as the first PCR primer set of the nested BS-PCR in Figure 4.
	ZrsrBSR-R3	CTACATAAACAAACCTATATACTAC
	ZrsrBSR-F1	GTTTGYGTTGGAATGTGGGTTG	343	58	The primer set used in the Zrsr1-DMR BS-PCR as the second PCR primer set of the nested BS-PCR in Figure 4.
	ZrsrBSR-R1	CTACCCAAACAAACCRTACTAC
